# Supplementary material for: Inflammasomes primarily restrict cytosolic Salmonella replication within human macrophages
Source: eLife. 2025 Mar 27;12:RP90107. doi: 10.7554/eLife.90107 (PMC11957546; doi:10.7554/eLife.90107)
Supplement: Figure 1—figure supplement 3—source data 1. [file elife-90107-fig1-figsupp3-data1.zip]

Archive with 1 entries (1 files):
- Figure 1, Figure Supplement 3 Source Data.prism
